# Supplementary material for: Transcriptome Analysis Reveals the Inducing Effect of Bacillus siamensis on Disease Resistance in Postharvest Mango Fruit
Source: Foods. 2022 Jan 1;11(1):107. doi: 10.3390/foods11010107 (PMC8750277; doi:10.3390/foods11010107)
Supplement: Supplementary file 1 [file foods-11-00107-s001.zip]

Archive with 2 entries (1 files):
- supplementary/
- supplementary/foods-1441308-supplementary.xlsx
