# Supplementary material for: Transcriptome Analysis Reveals the Inducing Effect of Bacillus siamensis on Disease Resistance in Postharvest Mango Fruit
Source: Foods. 2022 Jan 1;11(1):107. doi: 10.3390/foods11010107 (PMC8750277; doi:10.3390/foods11010107)
Supplement: Supplementary file 1 [file foods-11-00107-s001.zip › supplementary/foods-1441308-supplementary.xlsx]

## Sheet: Sheet1
Table S1: Expression and description of selected resistance genes at four different time points.
KEGG pathway	Gene ID	Symbol	FPKM
			0d	CK-3d	CK-6d	CK-9d	N-3d	N-6d	N-9d
Plant hormone signal transduction	Unigene0007915	PR1	1.99	8.73	4.15	6.43	27.36	10.53	12.19
	Unigene0044045	NPR1	0.83	2.49	0.33	0.44	1.16	0.15	0.24
	Unigene0047024	JAZ	9.647	52.183	169.953	67.45	24.68	220.193	70.703
	Unigene0050535	BAK1	0.79	0.47	0.63	0.44	0.5	0.74	1.17
	Unigene0003608	GH3	0.31	2.81	17.28	29.34	2.25	25.07	61.03
Plant-pathogen interaction	Unigene0046256	WRKY1	16.32	9.42	9.22	9.78	8.65	8.64	10.88
	Unigene0014220	WRKY2	9.6	11.05	15.05	10.75	8.73	14.71	10.59
	Unigene0053866	WRKY22	6.61	0.84	0.76	0.22	1.35	1.55	1.97
	Unigene0037063	PTI5	14.51	0.81	0.41	0.34	1.48	0.66	0.08
	Unigene0027317	PTI6	81.07	27.41	8.5	1.44	15.5	6.26	1.37
	Unigene0053679	CNGC	3.55	0.38	0.23	0.02	1.15	0.13	0.08
	Unigene0039873	FLS2	5.55	1.23	0.25	0	0	0.14	0.05
	Unigene0000854	FLS2	11.61	11.81	7.78	2.38	7.07	6.08	1.07
	Unigene0049558	MPK3	42.61	2.45	1.92	0.59	6	2.55	2.75
	Unigene0042569	HSP90A	0.9	1.327	2.047	1.983	3.067	1.1	4.293
Peroxisome	Unigene0019931	IDH1	12.93	16.34	13.55	12.72	33.58	13.06	11.4
	Unigene0038013	CAT	0.4	0.53	1.18	1.34	1.4	1.25	0.84
	Unigene0050782	CAT	2712.47	1054.83	300.4	188.92	419.95	206.9	154.16
	Unigene0031800	SOD1	24.65	26.11	13.67	14.81	63.4	11.76	11.39
	Unigene0020382	SOD2	38.06	85.56	108.08	63.09	357.33	104.87	85.08
Phenylpropanoid biosynthesis	Unigene0008516	PAL	1.34	4.81	5.47	5.45	0.6	3.67	11.62
	Unigene0006190	4CL	3.09	0.46	0.36	0.19	1.14	0.99	0.73
Flavonoid biosynthesis	Unigene0052015	E5.5.1.6	190.5	181.22	113.35	90.3	85.83	115.51	111.98
	Unigene0000236	CHS	3.52	0.36	0.36	0.07	1.05	0.12	0.17
gingerol biosynthesis	Unigene0011634	CYP73A	23.32	17.53	7.49	5.73	7.5	10.53	21.41
	Unigene0037536	HCT	0.03	0.55	0.02	0.3	0.22	0.23	0.81
Table S2: Correlation between gene expression and FPKM value. Significant correlation ：R2≥0.98，No correlation: R2＜0.5.
Gene	FPKM: first line /Relative expression levels: second line							Correlation
	0d	CK-3d	CK-6d	CK-9d	N-3d	N-6d	N-9d
Unigene0007915(PR1)	1.99	8.73	4.15	6.43	27.36	10.53	12.19	0.976
	1	8.35	1.27	4.41	18.41	9.08	9.57
Unigene0044045(NPR1)	0.83	2.49	0.33	0.44	1.16	0.15	0.24	0.977
	1	5.42	0.39	0.7	1.44	0.13	0.13
Unigene0050535(BAK1)	0.79	0.47	0.63	0.44	0.5	0.74	1.17	0.826
	1	0.51	0.47	0.38	0.66	0.57	1.1
Unigene0003608(GH3)	0.31	2.81	17.28	29.34	2.25	25.07	61.03	0.964
	1	17.16	41.67	199.82	10.48	296.08	347.82
Unigene0014220(WRKY2)	9.6	11.05	15.05	10.75	8.73	14.71	10.59	0.534
	1	1.03	1.3	1.63	1.59	3.35	1.83
Unigene0053866(WRKY22)	6.61	0.84	0.76	0.22	1.35	1.55	1.97	0.964
	1	0.2	0.04	0.01	0.37	0.12	0.11
Unigene0027317(PTI6)	81.07	27.41	8.5	1.44	15.5	6.26	1.37	0.99
	1	0.26	0.09	0.02	0.33	0.1	0.02
Unigene0049558(MPK3)	42.61	2.45	1.92	0.59	6	2.55	2.75	0.992
	1	0.12	0.03	0.01	0.27	0.03	0.04
Unigene0019931(IDH1)	12.93	16.34	13.55	12.72	33.58	13.06	11.4	0.996
	1	2.11	0.98	1.22	6.6	0.99	0.97
Unigene0038013(CAT)	0.4	0.53	1.18	1.34	1.4	1.25	0.84	0.76
	1	2.16	2.42	3.16	7.89	2.84	1.32
Unigene0031800(SOD1)	24.65	26.11	13.67	14.81	63.4	11.76	11.39	0.987
	1	1.65	1.48	0.93	7.73	1.67	1.56
Unigene0020382(SOD2)	38.06	85.56	108.08	63.09	357.33	104.87	85.08	0.973
	1	1.15	0.42	0.56	2.55	0.86	0.64
Unigene0008516(PAL)	1.34	4.81	5.47	5.45	0.6	3.67	11.62	0.903
	1	1.37	1.49	1.3	0.78	1.02	5.38
Unigene0006190(4CL)	3.09	0.46	0.36	0.19	1.14	0.99	0.73	0.933
	1	0.32	0.26	0.14	0.79	0.55	0.34
